# Supplementary material for: Adenosine and 1,N6-Ethenoadenosine-Derived Nucleolipids: Synthesis, Lipophilicity (logP), and Cytotoxic Activity Compared to Conventional Cytostatics in Glioma and Glioblastoma Cell Lines
Source: Int J Mol Sci. 2026 May 29;27(11):4922. doi: 10.3390/ijms27114922 (PMC13256577; doi:10.3390/ijms27114922)
Supplement: Supplementary file 1 [file ijms-27-04922-s001.zip]

Archive with 1 entries (1 files):
- ijms-4317772-supplementary.pdf
